# Supplementary material for: Stimulus edges induce orientation tuning in superior colliculus
Source: Nat Commun. 2023 Aug 8;14:4756. doi: 10.1038/s41467-023-40444-1 (PMC10409754; doi:10.1038/s41467-023-40444-1)
Supplement: Supplementary file 4 — Source Data [file 41467_2023_40444_MOESM4_ESM.xlsx]

## Sheet: Fig2d
Preferred Orientation
	38 degree circle	58 degree circle	80 degree circle	square	rotated square
roi1	168.488	0.501399	178.096	175.911	179.536
roi2	18.0196	20.4678	15.4227	23.3001	15.947
roi3	60.5616	64.3859	51.5504	58.6298	63.8321
roi4	84.6096	92.4188	85.8967	91.8809	98.0923
roi5	107.826	123.211	126.034	105.521	115.599
roi6	150	150	150	163.461	150

## Sheet: Fig2e
FWHM
	38 degree circle	58 degree circle	80 degree circle	square	rotated square
roi1	128.298	122.266	111.894	103.052	127.723
roi2	134.267	118.483	109.437	123.513	129.69
roi3	135.25	122.934	125.553	104.763	125.996
roi4	110.136	130.261	131.385	109.779	102.382
roi5	112.368	127.984	134.981	129.479	124.171
roi6	131.07	124.565	93.2453	113.126	99.7616

## Sheet: Fig2f
gOSI	38 degree circle	58 degree circle	80 degree circle	square	rotated square
roi1	0.202799	0.205262	0.268952	0.436473	0.187106
roi2	0.140672	0.2401	0.329855	0.257345	0.207984
roi3	0.155653	0.225136	0.218978	0.31883	0. 183080
roi4	0.357499	0.189737	0.194721	0.367794	0.343986
roi5	0.329983	0.233952	0.182277	0.209735	0.230188
roi6	0.218737	0.203439	0.391358	0.289818	0.350514

## Sheet: Fig2g
OSI	38 degree circle	58 degree circle	80 degree circle	square	rotated square
roi1	0.414279	0.426749	0.552934	0.838187	0.372074
roi2	0.343837	0.48372	0.643869	0.495728	0.42836
roi3	0.291232	0.443566	0.413732	0.670508	0.426512
roi4	0.704032	0.394264	0.377853	0.709154	0.731334
roi5	0.664233	0.430983	0.344508	0.402955	0.482947
roi6	0.394556	0.404638	0.809403	0.587202	0.722032

## Sheet: Fig2h
gDSI	38 degree circle	58 degree circle	80 degree circle	square	rotated square
roi1	0.115223	0.0824939	0.129015	0.0690751	0.0481361
roi2	0.124132	0.0766063	0.0719213	0.0783156	0.11135
roi3	0.0825898	0.0482511	0.135471	0.0961751	0.150953
roi4	0.0555521	0.00880639	0.0384861	0.0316316	0.107399
roi5	0.0621857	0.0883003	0.0732113	0.0745855	0.114223
roi6	0.0542682	0.0681176	0.148413	0.0745593	0.081446

## Sheet: Fig2i
DSI	38 degree circle	58 degree circle	80 degree circle	square	rotated square
roi1	0.170511	0.124071	0.13693	0.0762845	0.049651
roi2	0.202211	0.0599699	0.0367415	0.0883033	0.080342
roi3	0.0362278	0.0195947	0.131229	0.11507	0.21633
roi4	0.0200641	0.00483167	0.0324543	0.00439187	0.140748
roi5	0.0812069	0.120443	0.108743	0.000159201	0.134271
roi6	0.0689168	0.104355	0.134446	0.052834	0.065603

## Sheet: SupFig3c
temporal frequency(Hz)
animal#	0.5	1	2	4	8	16
mouse1	31.6105	31.7812	25.823	17.5995	14.2205	3.93428
mouse2	36.4071	35.1258	31.4787	25.5297	21.3858	9.35912
mouse3	18.4309	16.9734	10.8625	7.44876	5.68767	0
mouse4	27.934	30.3915	19.9454	16.3993	11.4597	0.794529
normalize from max to 0
	animal#
	mouse1	0.994628	1	0.812526	0.553771	0.447452	0.123793
	mouse2	1	0.964805	0.864629	0.701227	0.587406	0.257068
	mouse3	1	0.920922	0.589364	0.404145	0.308594	0.16277
	mouse4	1	1.08797	0.714017	0.587072	0.410241	0.028443
avg		0.998657	0.993425	0.745134	0.561554	0.438423	0.143019
std		0.00268582	0.0708479	0.121179	0.122472	0.115365	0.094683

## Sheet: SupFig3d
spatial frequency (cpd)
animal#	0.01	0.02	0.04	0.08	0.16	0.32
mouse1	14.281	23.5729	31.9904	38.0063	47.668	41.797
mouse2	15.9844	24.2492	41.7456	52.4687	54.6886	43.3736
mouse3	10.1132	13.5164	21.3064	26.8953	27.931	24.5069
mouse4	7.33512	9.70797	21.0938	27.213	36.3015	40.6374
animal#
mouse1	0.299594	0.494522	0.671109	0.797312	1	0.876835
mouse2	0.292279	0.443405	0.763331	0.959407	1	0.793101
mouse3	0.362079	0.48392	0.762823	0.962917	1	0.877407
mouse4	0.180502	0.238893	0.519075	0.669653	0.893304	1
avg	0.283613	0.415185	0.679085	0.847323	0.973326	0.886836
std	0.0755411	0.119575	0.115147	0.141412	0.0533481	0.0852081

## Sheet: fig 5b
Figure 5b		preferred orientation	# of neurons
		0-10	35
		10-20	37
		20-30	35
		30-40	26
		40-50	30
		50-60	28
		60-70	31
		70-80	23
		80-90	29
		90-100	42
		100-110	24
		110-120	13
		120-130	9
		130-140	9
		140-150	12
		150-160	55
		160-170	39
		170-180	30

## Sheet: fig 5c
Figure 5c		preferred orientation	# of neurons
		0-10	27
		10-20	21
		20-30	15
		30-40	20
		40-50	13
		50-60	15
		60-70	8
		70-80	24
		80-90	14
		90-100	14
		100-110	8
		110-120	7
		120-130	4
		130-140	7
		140-150	5
		150-160	29
		160-170	18
		170-180	24

[truncated: 6 more sheets: fig 5d, fig 5e, fig 5f, fig 5g, Fig6c, Fig6e]
